# Supplementary material for: CpG dinucleotide methylation of the SPDEF gene as a blood-based epigenetic biomarker for prostate cancer diagnosis
Source: BMC Urol. 2025 Jun 2;25:145. doi: 10.1186/s12894-025-01824-5 (PMC12128380; doi:10.1186/s12894-025-01824-5)
Supplement: Supplementary file 4 — Supplementary Material 4 [file 12894_2025_1824_MOESM4_ESM.xlsx]

## Sheet: GSE26126
Hypomethylated GENES
A1BG
A1BG-AS1
A2M
A2M-AS1
A2ML1
A2MP1
A4GALT
AAAS
AACS
AADAT
AAGAB
AAK1
AAMDC
AAMP
AAR2
AARS1
AARS2
AARSD1
AASDH
AASDHPPT
AASS
AATBC
AATF
AATK
ABALON
ABAT
ABCA1
ABCA10
ABCA11P
ABCA12
ABCA2
ABCA3
ABCA4
ABCA5
ABCA6
ABCA7
ABCA8
ABCA9
ABCB1
ABCB10
ABCB4
ABCB6
ABCB7
ABCB8
ABCB9
ABCC1
ABCC10
ABCC11
ABCC2
ABCC3
ABCC4
ABCC5
ABCC6
ABCC6P1
ABCC8
ABCC9
ABCD1
ABCD2
ABCD3
ABCD4
ABCE1
ABCF1
ABCF1-DT
ABCF2
ABCF2-H2BK1
ABCF3
ABCG1
ABCG2
ABCG5
ABHD1
ABHD10
ABHD11
ABHD12
ABHD13
ABHD14A
ABHD14A-ACY1
ABHD14B
ABHD15
ABHD16A
ABHD16B
ABHD17A
ABHD17B
ABHD17C
ABHD18
ABHD2
ABHD3
ABHD4
ABHD5
ABHD6
ABHD8
ABI1
ABI2
ABI3
ABI3BP
ABITRAM
ABL1
ABL2
ABLIM1
ABLIM2
ABLIM3
ABO
ABR
ABRACL
ABRAXAS1
ABRAXAS2
ABT1
ABTB1
ABTB2
ABTB3
ACAA1
ACAA2
ACACA
ACACB
ACAD10
ACAD11
ACAD8
ACAD9
ACADL
ACADM
ACADS
ACADSB
ACADVL
ACAN
ACAP1
ACAP2
ACAP3
ACAT1
ACAT2
ACBD3
ACBD3-AS1
ACBD4
ACBD5
ACBD6
ACBD7
ACCS
ACD
ACE
ACE2
ACER1
ACER2
ACER3
ACHE
ACIN1
ACKR1
ACKR2
ACKR3
ACKR4
ACLY
ACMSD
ACO1
ACO2
ACOT1
ACOT11
ACOT12
ACOT13
ACOT2
ACOT4
ACOT7
ACOT8
ACOT9
ACOX1
ACOX2
ACOX3
ACOXL
ACOXL-AS1
ACP1
ACP2
ACP3
ACP5
ACP6
ACRBP
ACSBG1
ACSF2
ACSF3
ACSL1
ACSL3
ACSL3-AS1
ACSL4
ACSL5
ACSL6
ACSM1
ACSM3
ACSM5
ACSM6
ACSS1
ACSS2
ACSS3
ACTA1
ACTA2
ACTA2-AS1
ACTB
ACTC1
ACTG1
ACTG1P17
ACTG1P20
ACTG1P4
ACTG2
ACTL10
ACTL6A
ACTMAP
ACTN1
ACTN2
ACTN4
ACTR10
ACTR1A
ACTR1B
ACTR2
ACTR3
ACTR3-AS1
ACTR3B
ACTR3C
ACTR5
ACTR6
ACTR8
ACTRT3
ACVR1
ACVR1B
ACVR1C
ACVR2A
ACVR2B
ACVR2B-AS1
ACVRL1
ACY1
ACYP1
ACYP2
ADA
ADA2
ADAL
ADAM10
ADAM11
ADAM12
ADAM15
ADAM17
ADAM19
ADAM2
ADAM20
ADAM20P1
ADAM21
ADAM22
ADAM23
ADAM28
ADAM32
ADAM33
ADAM8
ADAM9
ADAMDEC1
ADAMTS1
ADAMTS10
ADAMTS12
ADAMTS13
ADAMTS14
ADAMTS15
ADAMTS17
ADAMTS19
ADAMTS2
ADAMTS3
ADAMTS4
ADAMTS5
ADAMTS6
ADAMTS7
ADAMTS8
ADAMTS9
ADAMTS9-AS1
ADAMTS9-AS2
ADAMTSL1
ADAMTSL2
ADAMTSL3
ADAMTSL4
ADAMTSL4-AS1
ADAMTSL4-AS2
ADAMTSL5
ADAP1
ADAP2
ADAR
ADARB1
ADARB2
ADAT1
ADAT2
ADAT3
ADCK1
ADCK2
ADCK5
ADCY1
ADCY10
ADCY10P1
ADCY2
ADCY3
ADCY4
ADCY5
ADCY6
ADCY7
ADCY9
ADCYAP1
ADCYAP1R1
ADD1
ADD2
ADD3
ADD3-AS1
ADGRA2
ADGRA3
ADGRB1
ADGRB2
ADGRB3
ADGRD1
ADGRD1-AS1
ADGRE1
ADGRE2
ADGRE4P
ADGRE5
ADGRF1
ADGRF3
ADGRF5
ADGRG1
ADGRG2
ADGRG3
ADGRG5
ADGRG6
ADGRL1
ADGRL1-AS1
ADGRL2
ADGRL3
ADGRL4
ADGRV1
ADH1A
ADH1B
ADH1C
ADH4
ADH5
ADH6
ADHFE1
ADI1
ADIPOR1
ADIPOR2
ADIRF
ADK
ADM
ADM2
ADNP
ADNP-AS1
ADNP2
ADO
ADORA2A
ADORA2B
ADORA3
ADPGK
ADPGK-AS1
ADPRH
ADPRHL1
ADPRM
ADPRS
ADRA1A
ADRA1D
ADRA2A
ADRA2B
ADRA2C
ADRB1
ADRB2
ADRM1
ADSL
ADSS1
ADSS2
ADTRP
AEBP1
AEBP2
AEN
AFAP1
AFAP1-AS1
AFAP1L1
AFAP1L2
AFDN
AFDN-DT
AFF1
AFF1-AS1
AFF2
AFF3
AFF4
AFG1L
AFG3L1P
AFG3L2
AFMID
AFTPH
AFTPH-DT
AGA
AGA-DT
AGAP1
AGAP1-IT1
AGAP10P
AGAP11
AGAP12P
AGAP2
AGAP2-AS1
AGAP3
AGAP4
AGAP5
AGAP6
AGAP7P
AGAP9
AGBL1
AGBL2
AGBL3
AGBL4
AGBL5
AGER
AGFG1
AGFG2
AGGF1
AGK
AGK-DT
AGL
AGMAT
AGO1
AGO2
AGO3
AGO4
AGPAT1
AGPAT2
AGPAT3
AGPAT4
AGPAT5
AGPS
AGR2
AGR3
AGRN
AGT
AGTPBP1
AGTR1
AGTRAP
AHCTF1
AHCTF1P1
AHCY
AHCYL1
AHCYL2
AHDC1
AHI1
AHI1-DT
AHNAK
AHNAK2
AHR
AHRR
AHSA1
AHSA2P
AIDA
AIF1
AIF1L
AIFM1
AIFM2
AIFM3
AIG1
AIM2
AIMP1
AIMP2
AIP
AIRN
AJAP1
AJM1
AJUBA
AJUBA-DT
AK1
AK2
AK3
AK4
AK5
AK6
AK7
AK8
AK9
AKAP1
AKAP10
AKAP11
AKAP12
AKAP13
AKAP17A
AKAP3
AKAP5
AKAP6
AKAP7
AKAP8
AKAP8L
AKAP9
AKIP1
AKIRIN1
AKIRIN2
AKNA
AKR1A1
AKR1B1
AKR1C1
AKR1C2
AKR1C3
AKR1E2
AKR7A2
AKR7A2P1
AKR7A3
AKR7L
AKT1
AKT1S1
AKT2
AKT3
AKTIP
ALAD
ALAS1
ALCAM
ALDH16A1
ALDH18A1
ALDH1A1
ALDH1A2
ALDH1A2-AS1
ALDH1A3
ALDH1A3-AS1
ALDH1B1
ALDH1L1
ALDH1L2
ALDH2
ALDH3A2
ALDH3B1
ALDH3B2
ALDH4A1
ALDH5A1
ALDH6A1
ALDH7A1
ALDH8A1
ALDH9A1
ALDOA
ALDOC
ALG1
ALG10
ALG10B
ALG11
ALG12
ALG13
ALG14
ALG1L1P
ALG1L9P
ALG2
ALG3
ALG5
ALG6
ALG8
ALG9
ALK
ALKAL2
ALKBH1
ALKBH2
ALKBH3
ALKBH3-AS1
ALKBH4
ALKBH5
ALKBH6
ALKBH7
ALKBH8
ALMS1
ALMS1-IT1
ALMS1P1
ALOX12
ALOX12-AS1
ALOX12B
ALOX12P2
ALOX15B
ALOX5
ALOX5AP
ALPK1
ALPK2
ALPK3
ALPL
ALS2
ALS2CL
ALX3
ALYREF
AMACR
AMBRA1
AMD1
AMDHD2
AMELX
AMER1
AMER2
AMFR
AMIGO1
AMIGO2
AMIGO3
AMMECR1
AMMECR1L
AMN
AMN1
AMOT
AMOTL1
AMOTL2
AMPD2
AMPD3
AMPH
AMT
AMY1A
AMY1C
AMY2A
AMY2B
AMZ1
AMZ2
AMZ2P1
ANAPC1
ANAPC10
ANAPC11
ANAPC13
ANAPC15
ANAPC16
ANAPC1P1
ANAPC1P2
ANAPC1P4
ANAPC1P6
ANAPC2
ANAPC4
ANAPC5
ANAPC7
ANG
ANGEL1
ANGEL2
ANGPT1
ANGPT2
ANGPTL1
ANGPTL2
ANGPTL3
ANGPTL4
ANGPTL6
ANGPTL7
ANK1
ANK2
ANK3
ANKAR
ANKDD1A
ANKDD1B
ANKEF1
ANKFN1
ANKFY1
ANKH
ANKHD1
ANKHD1-EIF4EBP3
ANKIB1
ANKK1
ANKLE2
ANKMY1
ANKMY2
ANKRA2
ANKRD1
ANKRD10
ANKRD11
ANKRD12
ANKRD13A
ANKRD13B
ANKRD13C
ANKRD13D
ANKRD16
ANKRD17
ANKRD17-DT
ANKRD18A
ANKRD18B
ANKRD18CP
ANKRD19P
ANKRD20A1
ANKRD20A11P
ANKRD20A12P
ANKRD20A21P
ANKRD20A2P
ANKRD20A3P
ANKRD20A4-ANKRD20A20P
ANKRD20A4P
ANKRD20A5P
ANKRD20A8P
ANKRD22
ANKRD23
ANKRD24
ANKRD26
ANKRD27
ANKRD28
ANKRD29
ANKRD31
ANKRD33B
ANKRD34A
ANKRD35
ANKRD36
ANKRD36B
ANKRD36BP1
ANKRD36BP2
ANKRD36C
ANKRD37
ANKRD39
ANKRD40
ANKRD42
ANKRD42-DT
ANKRD44
ANKRD44-IT1
ANKRD45
ANKRD46
ANKRD49
ANKRD50
ANKRD52
ANKRD53
ANKRD54
ANKRD6
ANKRD61
ANKRD65
ANKRD65-AS1
ANKRD9
ANKS1A
ANKS1B
ANKS3
ANKS6
ANKZF1
ANLN
ANO1
ANO10
ANO2
ANO3
ANO4
ANO5
ANO6
ANO7
ANO8
ANO9
ANOS1
ANP32A
ANP32A-IT1
ANP32B
ANP32E
ANPEP
ANTKMT
ANTXR1
ANTXR2
ANXA1
ANXA11
ANXA2
ANXA2P1
ANXA2P2
ANXA2R
ANXA2R-AS1
ANXA2R-OT1
ANXA3
ANXA4
ANXA5
ANXA6
ANXA7
ANXA8
ANXA8L1
ANXA9
AOAH
AOC1
AOC2
AOC3
AOC4P
AOPEP
AOX1
AP1AR
AP1B1
AP1G1
AP1G2
AP1G2-AS1
AP1M1
AP1M2
AP1S1
AP1S2
AP1S3
AP2A1
AP2A2
AP2B1
AP2M1
AP2S1
AP3B1
AP3B2
AP3D1
AP3M1
AP3M2
AP3S1
AP3S2
AP4B1
AP4B1-AS1
AP4E1
AP4M1
AP4S1
AP5B1
AP5M1
AP5S1
AP5Z1
APAF1
APBA1
APBA2
APBA3
APBB1
APBB1IP
APBB2
APBB3
APC
APC2
APCDD1
APEH
APELA
APEX1
APEX2
APH1A
APH1B
API5
APIP
APLF
APLN
APLNR
APLP1
APLP2
APMAP
APOB
APOBEC2
APOBEC3B
APOBEC3C
APOBEC3D
APOBEC3F
APOBEC3G
APOBR
APOC1
APOD
APOE
APOF
APOL1
APOL2
APOL3
APOL4
APOL6
APOLD1
APOM
APOO
APOOL
APP
APPAT
APPBP2
APPL1
APPL2
APRG1
APRT
APTR
APTX
AQP1
AQP11
AQP3
AQP4
AQP4-AS1
AQP5
AQP9
AQR
AR
ARAF
ARAP1
ARAP1-AS2
ARAP2
ARAP3
ARCN1
AREG
AREL1
ARF1
ARF3
ARF4
ARF4-AS1
ARF5
ARF6
ARFGAP1
ARFGAP2
ARFGAP3
ARFGEF1
ARFGEF1-DT
ARFGEF2
ARFGEF3
ARFIP1
ARFIP2
ARFRP1
ARG2
ARGFXP2
ARGLU1
ARHGAP1
ARHGAP10
ARHGAP11A
ARHGAP11A-DT
ARHGAP11A-SCG5
ARHGAP11B
ARHGAP11B-DT
ARHGAP12
ARHGAP15
ARHGAP15-AS1
ARHGAP17
ARHGAP18
ARHGAP19
ARHGAP19-SLIT1
ARHGAP20
ARHGAP21
ARHGAP22
ARHGAP23
ARHGAP24
ARHGAP25
ARHGAP26
ARHGAP26-AS1
ARHGAP26-IT1
ARHGAP27
ARHGAP27P1
ARHGAP27P1-BPTFP1-KPNA2P3
ARHGAP28
ARHGAP29
ARHGAP30
ARHGAP31
ARHGAP31-AS1
ARHGAP32
ARHGAP33
ARHGAP35
ARHGAP39
ARHGAP4
ARHGAP40
ARHGAP42
ARHGAP42-AS1
ARHGAP44
ARHGAP44-AS1
ARHGAP45
ARHGAP5
ARHGAP5-AS1
ARHGAP6
ARHGAP8
ARHGAP9
ARHGDIA
ARHGDIB
ARHGEF1
ARHGEF10
ARHGEF10L
ARHGEF11
ARHGEF12
ARHGEF15
ARHGEF16
ARHGEF17
ARHGEF17-AS1
ARHGEF18
ARHGEF19
ARHGEF2
ARHGEF25
ARHGEF26
ARHGEF26-AS1
ARHGEF28
ARHGEF3
ARHGEF33
ARHGEF34P
ARHGEF35
ARHGEF35-AS1
ARHGEF37
ARHGEF38
ARHGEF38-IT1
ARHGEF39
ARHGEF4
ARHGEF40
ARHGEF5
ARHGEF6
ARHGEF7
ARHGEF9
ARID1A
ARID1B
ARID2
ARID3A
ARID3B
ARID4A
ARID4B
ARID5A
ARID5B
ARIH1
ARIH2
ARIH2OS
ARL1
ARL10
ARL11
ARL13A
ARL13B
ARL14EP
ARL15
ARL16
ARL17A
ARL17B
ARL2
ARL2-SNX15
ARL2BP
ARL3
ARL4A
ARL4C
ARL4D
ARL5A
ARL5B
ARL6
ARL6IP1
ARL6IP4
ARL6IP5
ARL6IP6
ARL8A
ARL8B
ARLNC1
ARMC1
ARMC10
ARMC12
ARMC2
ARMC5
ARMC6
ARMC7
ARMC8
ARMC9
ARMCX1
ARMCX2
ARMCX3
ARMCX4
ARMCX5
ARMCX5-GPRASP2
ARMCX6
ARMH1
ARMH3
ARMH4
ARMT1
ARNT
ARNT2
ARPC1A
ARPC1B
ARPC2
ARPC3
ARPC4
ARPC4-TTLL3
ARPC5
ARPC5L
ARPIN
ARPIN-AP3S2
ARPP19
ARR3
ARRB1
ARRB2
ARRDC1
ARRDC1-AS1
ARRDC2
ARRDC3
ARRDC3-AS1
ARRDC4
ARRDC5
ARSA
ARSB
ARSD
ARSD-AS1
ARSG
ARSI
ARSJ
ARSK
ART3
ART4
ARTN
ARV1
ARVCF
ARX
AS-PTPRE
AS3MT
ASAH1
ASAH1-AS1
ASAH2
ASAH2B
ASAP1
ASAP1-IT1
ASAP1-IT2
ASAP2
ASAP3
ASB1
ASB13
ASB14
ASB16
ASB16-AS1
ASB2
ASB3
ASB5
ASB6
ASB7
ASB8
ASB9
ASB9P1
ASCC1
ASCC2
ASCC3
ASCL2
ASDURF
ASF1A
ASF1B
ASH1L
ASH1L-AS1
ASH2L
ASIC1
ASIC3
ASIP
ASL
ASMT
ASMTL
ASMTL-AS1
ASNS
ASNSD1
ASPA
ASPG
ASPH
ASPHD1
ASPHD2
ASPM
ASPN
ASPRV1
ASPSCR1
ASRGL1
ASS1
ASTE1
ASTN1
ASTN2
ASTN2-AS1
ASXL1
ASXL2
ASXL3
ATAD1
ATAD2
ATAD2B
ATAD3A
ATAD3B
ATAD3C
ATAD5
ATAT1
ATCAY
ATE1
ATE1-AS1
ATF1
ATF2
ATF3
ATF4
ATF5
ATF6
ATF6B
ATF7
ATF7-NPFF
ATF7IP
ATF7IP2
ATG10
ATG101
ATG12
ATG13
ATG14
ATG16L1
ATG16L2
ATG2A
ATG2B
ATG3
ATG4A
ATG4B
ATG4C
ATG4D
ATG5
ATG7
ATG9A
ATG9B
ATIC
ATL1
ATL2
ATL3
ATM
ATMIN
ATN1
ATOH8
ATOSA
ATOSB
ATOX1
ATOX1-AS1
ATP10A
ATP10D
ATP11A
ATP11A-AS1
ATP11B
ATP11C
ATP13A1
ATP13A2
ATP13A3
ATP13A4
ATP1A1
ATP1A1-AS1
ATP1A2
ATP1B1
ATP1B2
ATP1B3
ATP23
ATP2A1
ATP2A2
ATP2A3
ATP2B1
ATP2B1-AS1
ATP2B4
ATP2C1
ATP2C2
ATP2C2-AS1
ATP5F1A
ATP5F1B
ATP5F1C
ATP5F1D
ATP5F1E
ATP5IF1
ATP5MC1
ATP5MC2
ATP5MC3
ATP5ME
ATP5MF
ATP5MF-PTCD1
ATP5MG
ATP5MJ
ATP5MK
ATP5PB
ATP5PD
ATP5PF
ATP5PO
ATP6
ATP6AP1
ATP6AP1-DT
ATP6AP1L
ATP6AP2
ATP6V0A1
ATP6V0A2
ATP6V0B
ATP6V0C
ATP6V0D1
ATP6V0D1-DT
ATP6V0D2
ATP6V0E1
ATP6V0E2
ATP6V0E2-AS1
ATP6V1A
ATP6V1B1
ATP6V1B2
ATP6V1C1
ATP6V1C2
ATP6V1D
ATP6V1E1
ATP6V1E2
ATP6V1F
ATP6V1FNB
ATP6V1G1
ATP6V1G2
ATP6V1G2-DDX39B
ATP6V1H
ATP7A
ATP7B
ATP8
ATP8A1
ATP8A2
ATP8B1
ATP8B1-AS1
ATP8B2
ATP8B4
ATP8B5P
ATP9A
ATP9B
ATPAF1
ATPAF2
ATPSCKMT
ATR
ATRAID
ATRIP
ATRIP-TREX1
ATRN
ATRNL1
ATRX
ATXN1
ATXN1-AS1
ATXN10
ATXN1L
ATXN2
ATXN2L
ATXN3
ATXN7
ATXN7L1
ATXN7L2
ATXN7L3
ATXN7L3-AS1
ATXN7L3B
AUH
AUNIP
AUP1
AURKA
AURKAIP1
AURKAP1
AUTS2
AVEN
AVIL
AVL9
AVPI1
AVPR1A
AXDND1
AXIN1
AXIN2
AXL
AZGP1
AZGP1P1
AZI2
AZIN1
AZIN2
B2M
B3GALNT1
B3GALNT2
B3GALT1
B3GALT2
B3GALT4
B3GALT5
B3GALT6
B3GALT9
B3GAT1
B3GAT1-DT
B3GAT2
B3GAT3
B3GLCT
B3GNT2
B3GNT3
B3GNT4
B3GNT5
B3GNT7
B3GNT8
B3GNT9
B3GNTL1
B4GALNT1
B4GALNT3
B4GALNT4
B4GALT1
B4GALT1-AS1
B4GALT2
B4GALT3
B4GALT4
B4GALT4-AS1
B4GALT5
B4GALT6
B4GALT7
B4GAT1
B4GAT1-DT
B9D1
B9D2
BAALC
BABAM1
BABAM2
BABAM2-AS1
BACE1
BACE1-AS
BACE2
BACH1
BACH1-IT2
BACH2
BAD
BAG1
BAG2
BAG3
BAG4
BAG5
BAG6
BAGE2
BAHCC1
BAHD1
BAIAP2
BAIAP2-DT
BAIAP2L1
BAIAP2L2
BAIAP3
BAK1
BAMBI
BANF1
BANK1
BANP
BAP1
BARD1
BARX2
BASP1
BATF
BATF2
BATF3
BAX
BAZ1A
BAZ1A-AS1
BAZ1B
BAZ2A
BAZ2B
BAZ2B-AS1
BBC3
BBIP1
BBLN
BBOF1
BBOX1
BBS1
BBS10
BBS12
BBS2
BBS4
BBS5
BBS7
BBS9
BBX
BCAM
BCAP29
BCAP31
BCAR1
BCAR3
BCAR3-AS1
BCAS1
BCAS2
BCAS3
BCAS4
BCAT1
BCAT2
BCCIP
BCDIN3D
BCDIN3D-AS1
BCHE
BCKDHA
BCKDHB
BCKDK
BCL10
BCL10-AS1
BCL11A
BCL11B
BCL2
BCL2A1
BCL2L1
BCL2L1-AS1
BCL2L11
BCL2L12
BCL2L13
BCL2L14
BCL2L15
BCL2L2
BCL2L2-PABPN1
BCL3
BCL6
BCL6B
BCL7A
BCL7B
BCL7C
BCL9
BCL9L
BCLAF1
BCLAF3
BCO1
BCO2
BCOR
BCORL1
BCORP1
BCR
BCRP2
BCRP3
BCS1L
BCYRN1
BDH1
BDH2
BDKRB2
BDNF
BDNF-AS
BDP1
BEAN1
BECN1
BEGAIN
BEND3
BEND3P3
BEND4
BEND5
BEND6
BEND7
BEST1
BEST3
BET1
BET1L
BEX1
BEX2
BEX3
BEX4
BEX5
BFAR
BFSP1
BGLAP
BGN
BHLHA15
BHLHE40
BHLHE40-AS1
BHLHE41
BHMT
BHMT2
BICC1
BICD1
BICD2
BICDL1
BICDL2
BICRA
BICRAL
BID
BIK
BIN1
BIN2
BIN3
BIN3-IT1
BIRC2
BIRC3
BIRC5
BIRC6
BIRC6-AS2
BISPR
BIVM
BIVM-ERCC5
BLCAP
BLID
BLK
BLM
BLMH
BLNK
BLOC1S1
BLOC1S1-RDH5
BLOC1S2
BLOC1S3
BLOC1S4
BLOC1S5
BLOC1S5-TXNDC5
BLOC1S6
BLTP1
BLTP2
BLTP3A
BLTP3B
BLVRA
BLVRB
BLZF1
BMAL1
BMAL2
BMERB1
BMF
BMI1
BMP1
BMP2
BMP2K
BMP3
BMP4
BMP5
BMP6
BMP7
BMP8A
BMP8B
BMPER
BMPR1A
BMPR1B
BMPR1B-DT
BMPR2
BMS1
BMS1P1
BMS1P14
BMS1P17
BMS1P18
BMS1P2
BMS1P2-AGAP9
BMS1P20
BMS1P21
BMS1P22
BMS1P23
BMS1P4
BMS1P4-AGAP5
BMT2
BMX
BNC2
BNC2-AS1
BNIP1
BNIP2
BNIP3
BNIP3L
BNIPL
BOC
BOD1
BOD1L1
BOK
BOLA1
BOLA2
BOLA2-SMG1P6
BOLA2B
BOLA3
BOLA3-DT
BOP1
BORA
BORCS5
BORCS6
BORCS7
BORCS7-ASMT
BORCS8
BORCS8-MEF2B
BPGM
BPHL
BPIFB2
BPNT1
BPNT2
BPTF
BRAF
BRAP
BRAT1
BRCA1
BRCA2
BRCC3
BRD1
BRD2
BRD3
BRD3OS
BRD4
BRD7
BRD7P3
BRD8
BRD9
BRF1
BRF2
BRI3
BRI3BP
BRICD5
BRINP1
BRINP3
BRINP3-DT
BRIP1
BRIX1
BRK1
BRME1
BRMS1
BRMS1L
BROX
BRPF1
BRPF3
BRPF3-AS1
BRSK1
BRSK2
BRWD1
BRWD3
BSCL2
BSDC1
BSG
BSN
BSPRY
BST1
BST2
BTAF1
BTBD1
BTBD10
BTBD16
BTBD18
BTBD19
BTBD2
BTBD3
BTBD6
BTBD7
BTBD8
BTBD9
BTBD9-AS1
BTC
BTD
BTF3
BTF3L4
BTG1
BTG2
BTG3
BTG3-AS1
BTK
BTLA
BTN2A1
BTN2A2
BTN2A3P
BTN3A1
BTN3A2
BTN3A3
BTNL9
BTRC
BUB1
BUB1B
BUB1B-PAK6
BUB3
BUD13
BUD23
BUD31
BVES
BYSL
BZW1
BZW1-AS1
BZW2
C10orf105
C10orf143
C10orf55
C10orf88
C10orf95
C10orf95-AS1
C11orf21
C11orf24
C11orf42
C11orf52
C11orf54
C11orf58
C11orf65
C11orf68
C11orf71
C11orf80
C11orf91
C11orf96
C11orf98
C12orf29
C12orf4
C12orf40
C12orf43
C12orf54
C12orf56
C12orf57
C12orf60
C12orf75
C12orf76
C13orf46
C14orf119
C14orf132
C14orf178
C14orf28
C14orf39
C14orf93
C15orf39
C15orf40
C15orf48
C15orf61
C15orf62
C16orf46
C16orf54
C16orf74
C16orf86
C16orf87
C16orf89
C16orf95
C17orf100
C17orf107
C17orf113
C17orf49
C17orf58
C17orf67
C17orf75
C17orf78
C17orf80
C17orf97
C18orf15
C18orf21
C18orf25
C18orf32
C18orf54
C19orf12
C19orf18
C19orf25
C19orf33
C19orf38
C19orf44
C19orf47
C19orf48
C19orf53
C19orf73
C1D
C1GALT1
C1GALT1C1
C1GALT1C1L
C1QA
C1QB
C1QBP
C1QC
C1QL3
C1QTNF1
C1QTNF2
C1QTNF3
C1QTNF3-AMACR
C1QTNF5
C1QTNF6
C1QTNF7
C1QTNF7-AS1
C1QTNF9
C1QTNF9B
C1R
C1RL
C1RL-AS1
C1S
C1orf105
C1orf109
C1orf112
C1orf115
C1orf116
C1orf122
C1orf131
C1orf159
C1orf162
C1orf167
C1orf174
C1orf198
C1orf21
C1orf210
C1orf216
C1orf220
C1orf226
C1orf35
C1orf43
C1orf50
C1orf52
C1orf53
C1orf54
C1orf56
C1orf74
C2
C20orf204
C20orf27
C20orf96
C21orf140
C21orf58
C21orf62
C21orf62-AS1
C21orf91
C22orf15
C22orf23
C22orf39
C22orf42
C22orf46P
C2CD2
C2CD2L
C2CD3
C2CD4A
C2CD4B
C2CD4D
C2CD4D-AS1
C2CD5
C2CD6
C2orf15
C2orf16
C2orf27A
C2orf42
C2orf49
C2orf49-DT
C2orf50
C2orf68
C2orf69
C2orf72
C2orf74
C2orf74-DT
C2orf76
C2orf81
C2orf88
C2orf92
C3
C3AR1
C3orf14
C3orf18
C3orf20
C3orf33
C3orf38
C3orf49
C3orf52
C3orf62
C3orf70
C3orf80
C3orf86P
C4A
C4B
C4orf19
C4orf3
C4orf33
C4orf36
C4orf46
C4orf46P3
C4orf47
C4orf50
C4orf51
C5
C5-OT1
C5AR1
C5AR2
C5orf15
C5orf22
C5orf24
C5orf34
C5orf58
C5orf63
C6
C6orf120
C6orf132
C6orf136
C6orf141
C6orf163
C6orf226
C6orf47
C6orf52
C6orf62
C6orf89
C7
C7orf25
C7orf31
C7orf50
C8orf33
C8orf34
C8orf34-AS1
C8orf44
C8orf44-SGK3
C8orf58
C8orf76
C8orf82
C8orf88
C9orf131
C9orf152
C9orf163
C9orf24
C9orf40
C9orf43
C9orf47
C9orf64
C9orf72
C9orf78
C9orf85
CA1
CA11
CA12
CA13
CA14
CA2
CA3
CA4
CA5B
CA5BP1
CA5BP1-CA5B
CA8
CAAP1
CAB39
CAB39L
CABCOCO1
CABIN1
CABLES1
CABLES2
CABP1
CABP4
CABP5
CABP7
CABYR
CACFD1
CACHD1
CACNA1B
CACNA1C
CACNA1C-AS1
CACNA1C-AS2
CACNA1C-AS4
CACNA1D
CACNA1G
CACNA1H
CACNA2D1
CACNA2D1-AS1
CACNA2D2
CACNA2D3
CACNA2D4
CACNB1
CACNB2
CACNB3
CACNB4
CACNG4
CACTIN
CACTIN-AS1
CACUL1
CACYBP
CAD
CADM1
CADM1-AS1
CADM2
CADM3
CADM3-AS1
CADM4
CADPS
CADPS2
CALCOCO1
CALCOCO2
CALCRL
CALCRL-AS1
CALD1
CALHM2
CALHM5
CALHM6
CALM1
CALM2
CALM3
CALML3
CALML4
CALN1
CALR
CALR4P
CALU
CAMK1
CAMK1D
CAMK1G
CAMK2A
CAMK2B
CAMK2D
CAMK2G
CAMK2N1
CAMK4
CAMKK1
CAMKK2
CAMKMT
CAMLG
CAMSAP1
CAMSAP1-DT
CAMSAP2
CAMSAP3
CAMTA1
CAMTA2
CAMTA2-AS1
CAND1
CAND2
CANT1
CANX
CAP1
CAP2
CAPG
CAPN1
CAPN1-AS1
[truncated: 18,729 more rows]

## Sheet: GSE157272
GSE157272_Hypomethylated_Genes
ABCB5
ABHD8
ACOT4
ACP1
ACPP
ACTA1
ACTN2
ADAM12
ADAM21
ADAM30
ADAM8
ADAMTS13
ADAMTS19
ADAMTSL1
ADCY2
ADCY8
ADRA1D
AFAP
AFAR3
AGC1
AKR1C2
AKT1S1
ALDH1L1
ALDH3B2
ALOX15B
ALX4
AMIGO2
AMPD1
AMY1A
AMY2A
ANKMY2
ANKRD41
ANXA4
ANXA9
AP2A2
APLP1
APOA5
APOBEC3B
ARHGAP22
ARHGDIG
ARHGEF1
ARL4
ARSB
ASAH3
ASCL2
ATN1
ATP6V1E2
ATXN10
AVIL
AVPR2
AXL
B3GNT3
B3GTL
BACE2
BAG1
BATF2
BCAS1
BCAT1
BCL2
BDKRB1
BDNF
BEX1
BIK
BLVRA
BMP4
BNC1
BNIPL
BOLL
BPI
BRAF
BTK
C10orf35
C10orf72
C10orf81
C10orf99
C11orf2
C11orf39
C11orf44
C12orf22
C12orf43
C14orf11
C14orf50
C17orf37
C17orf76
C19orf4
C1QB
C1QTNF1
C1QTNF3
C1QTNF5
C1QTNF7
C1R
C1orf116
C1orf177
C1orf21
C1orf51
C1orf59
C1orf64
C1orf76
C1orf88
C20orf135
C20orf151
C20orf152
C20orf54
C20orf55
C20orf91
C20orf98
C21orf124
C22orf9
C3
C3orf14
C3orf60
C4BPA
C5orf14
C6orf141
C6orf208
C6orf32
C7orf16
C8G
C8ORFK32
C9
C9orf112
C9orf24
C9orf68
C9orf91
CACNA1G
CACNA2D2
CALCA
CALD1
CAMK2A
CAMK4
CAPN12
CAPN6
CAPN7
CASP10
CASP14
CASR
CAV1
CBLN4
CBX4
CCDC19
CCDC47
CCK
CCL3L1
CCND1
CCND2
CCR1
CD151
CD163
CD164L2
CD19
CD209
CD248
CD274
CD300LF
CD33
CD3E
CD58
CD79A
CD8A
CD8B1
CDC27
CDC73
CDH13
CDH15
CDH18
CDH26
CDIPT
CDK3
CDK5R1
CDKL2
CDKN1A
CDKN2A
CDX2
CEACAM8
CEBPE
CELSR3
CENPH
CENTB5
CERK
CES7
CFTR
CGB2
CHD5
CHFR
CHL1
CHRDL2
CHRFAM7A
CHRNA6
CIDEA
CKM
CKMT2
CLDN3
CLDN4
CLDN5
CLEC14A
CLEC4E
CLEC7A
CLIC3
CLIC6
CMKLR1
CNFN
COG8
COL14A1
COL4A1
COL6A2
COL7A1
COL8A1
COLEC11
COPS3
COPS7B
COX7B2
CPA1
CPD
CPN1
CREB3L3
CRHBP
CRHR1
CRMP1
CRYAA
CRYBB3
CSAG1
CSAG3A
CSF1R
CSF3
CSMD2
CSMD3
CSPG3
CSPG4
CSRP2
CST5
CTSC
CTSG
CTSS
CTSW
CTTNBP2
CUZD1
CX3CR1
CXCL12
CXCL13
CYHR1
CYP11A1
CYP1A2
CYP1B1
CYP27B1
CYP2A13
CYP2C9
CYP2E1
CYP3A43
DAND5
DCAKD
DCAMKL1
DCC
DCHS1
DCHS2
DDR2
DDX19B
DEFB126
DEGS1
DGKA
DGKZ
DIO3
DIRAS3
DISC1
DKK2
DKK3
DLEC1
DLG3
DLK1
DMRT3
DNAJC5B
DNMT3A
DOC1
DOC2A
DOK5
DPCR1
DPP4
DPP8
DPPA2
DRD5
DSC1
DYNLL2
DYRK3
ECGF1
EDARADD
EDNRB
EFCAB1
ELF3
ELK4
EMILIN3
EMR2
EN1
ENPEP
ENTPD2
EPAS1
EPB41L1
EPHA10
EPO
ESR1
ESX1
ETV7
EYA4
F2RL2
FAM100A
FAM101A
FAM109A
FAM12B
FAM19A3
FAM38B
FAM70A
FAM83F
FBXL19
FBXL5
FBXO27
FCGR2A
FCRL5
FERD3L
FGA
FGB
FGD2
FGF6
FGFR3
FILIP1
FKBP2
FKBP9L
FLG
FLJ00060
FLJ10847
FLJ10996
FLJ13236
FLJ13265
FLJ20245
FLJ20444
FLJ20581
FLJ22746
FLJ23514
FLJ25422
FLJ25773
FLJ27255
FLJ30707
FLJ31413
FLJ32011
FLJ32771
FLJ35767
FLJ36180
FLJ36268
FLJ36445
FLJ38159
FLJ39739
FLJ40235
FLJ40365
FLJ42393
FLJ42486
FLJ44674
FLJ45202
FLJ45803
FLJ46156
FLRT1
FMR1NB
FN3K
FNDC5
FOXD3
FOXF2
FRMD4A
FSHB
FSTL1
FUT2
G10
G3BP
GABBR2
GABRG2
GADD45GIP1
GAGE4
GALC
GALNT7
GALR1
GAPDHS
GATA4
GATA5
GBP1
GBP4
GDPD3
GDPD5
GFRA1
GFRA3
GHSR
GIMAP5
GIPC2
GLT8D2
GLUD1
GLUD2
GMFG
GML
GNA14
GNAS
GNG4
GOLPH2
GPC2
GPR109A
GPR114
GPR12
GPR123
GPR150
GPR161
GPR25
GPR56
GPR6
GPR78
GPR83
GPR88
GPX3
GRIK3
GRIN2A
GRM3
GRSF1
GSC
GSH1
GUCY2F
GYPC
GZMK
H19
HABP2
HBII-437
HCA112
HCK
HCLS1
HCRTR2
HDAC11
HDAC3
HDAC7A
HHCM
HIST1H2BB
HIST1H2BH
HIST1H2BI
HIST1H3F
HIST1H4E
HIST1H4K
HIST1H4L
HLA-DRA
HLF
HLX1
HMFN0839
HMG20B
HMOX2
HOOK3
HOXB4
HOXB6
HOXC10
HOXC13
HOXD10
HOXD11
HPS1
HRASLS5
HRC
HSD17B13
HSPA4
HSPB3
HSPC176
HTR3A
HYLS1
IARS2
IER3
IFI44L
IGFALS
IGFBP3
IGFBP5
IGFBP7
IIP45
IKBKE
IL17F
IL17R
IL18
IL1R1
IL2
IL20RA
IL21
IL28B
IL6
IL6ST
ILDR1
IMP4
INDOL1
INHBE
IQCH
IRGC
IRS1
ISLR
ITGA3
ITGA9
ITGB1BP1
ITGB1BP3
ITGB6
IVL
IZUMO1
JM11
JMJD4
JPH2
JPH3
KA21
KA35
KCNA6
KCNC3
KCNH7
KCNJ1
KCNJ10
KCNJ15
KCNJ9
KCNK3
KCNN4
KCNQ1
KCNQ1DN
KCNV1
KCNV2
KCTD1
KCTD8
KDELR2
KIAA1822
KIRREL2
KISS1
KLF1
KLHL13
KLK12
KLK3
KNDC1
KRT20
KRT4
KRT6C
KRT8
KRT9
KRTAP11-1
KRTHA1
KRTHA3A
KRTHB2
KRTHB6
LANCL3
LARP1
LAT1-3TM
LCAT
LCE2B
LCE2C
LCE5A
LCK
LCN1
LCT
LDHB
LECT1
LEFTY1
LGALS14
LGALS3
LHCGR
LILRB1
LILRB5
LIN7A
LMOD1
LOC144501
LOC165186
LOC205251
LOC221091
LOC283849
LOC349136
LOC63928
LOH11CR2A
LRFN5
LRP8
LRRC25
LRRC3
LRRC3B
LRRC4
LRRN5
LY6D
LYL1
LYZ
LYZL4
MAB21L2
MAGEA2
MAGEA3
MAGEA6
MAGEB4
MAGEB6
MALL
MAOB
MAP2K2
MAP3K14
MAP4K1
MAPK8IP1
MAPRE3
MATN1
MATN2
MBD1
MC2R
MCC
ME3
MEG3
MEST
METTL4
MFAP5
MFGE8
MGC15523
MGC2747
MGC33407
MGC33530
MGC35048
MGC35169
MGC39681
MGC44505
MGC50811
MGMT
MICAL1
MIXL1
MKNK2
MLL3
MLX
MMP16
MMP7
MORG1
MOS
MOXD1
MPP2
MRPL20
MRPL28
MRPL43
MS4A10
MST1R
MSX1
MT1E
MTSS1
MUC15
MYH6
MYO5A
MYOC
MYOZ3
MYT1
NAALAD2
NAGA
NALP11
NALP14
NALP6
NAP1L3
NAT1
NCSTN
NDUFA12
NDUFB10
NDUFS1
NEGR1
NEIL1
NELL1
NENF
NES
NEU1
NEUROG1
NF1
NFKBIE
NFYB
NHLH2
NKG7
NKX2-5
NKX6-1
NMUR2
NPAS4
NPFF
NPIP
NPY5R
NR0B1
NR0B2
NR4A1
NR5A1
NR6A1
NRG1
NT5C
NTS
NTSR2
NUCB1
NUDT3
NUP98
NXN
ODF3L1
OLFM2
OLIG3
OPRM1
OR1A2
OR1G1
OR5I1
OR5P2
OR5P3
OR7A5
OR7C1
OR7C2
ORMDL3
OSBPL10
OSBPL5
OTOP1
OVOL1
OXCT2
P2RX5
P2RY13
P2RY4
PABPC3
PACSIN1
PAEP
PAQR6
PARVB
PAX1
PCDH21
PCDHB16
PCDHB2
PCGF5
PCOLN3
PCQAP
PCYT1B
PDE6B
PDGFRB
PDK4
PDXK
PDZD3
PDZD4
PEX11G
PEX5L
PFKP
PGA5
PGLYRP1
PGLYRP2
PGPEP1
PGR
PHACTR3
PHF20
PIK3CB
PIP5K1B
PITX2
PKP1
PKP3
PLA2G3
PLA2G4C
PLAU
PLCG2
PLEKHB1
PLSCR1
PLTP
PLXDC1
PNMA1
PNOC
PNPLA5
POPDC3
POU2AF1
POU2F2
POU3F1
POU4F1
PPP1R16A
PPP1R3A
PPP1R3C
PPP1R9A
PPP2R3A
PPP2R4
PPYR1
PRB2
PRICKLE2
PRKACA
PRKCDBP
PRKCE
PRKCG
PRKCQ
PROCA1
PROCR
PROK1
PROP1
PROSC
PRPH
PRSS1
PRSS16
PSG6
PSMC5
PSMD6
PTHLH
PTHR2
PTK6
PTPN6
PTPNS1
PTPRJ
PTPRO
PTPRR
PTX3
PVRL4
PWCR1
PYCARD
PZP
QSCN6
QTRT1
RAC3
RAI2
RALBP1
RANBP1
RASSF2
RASSF5
RBM9
RBP1
RBPSUHL
RDH12
RDH8
RDHE2
REG3G
REM1
RENBP
REPIN1
REXO4
RGS7
RHAG
RHO
RHOJ
RICS
RIT1
RIT2
RNF126
RNF182
RNF36
ROR2
RPS6KA3
RRAS
RSHL1
RTP1
RUFY3
RUNX3
S100A13
S100A9
SACM1L
SARDH
SARS
SCC-112
SCGB1A1
SCNN1B
SDC3
SEC14L4
SELL
SEMA4A
SEMG1
SERPINA1
SERPINB10
SERPING1
SFRP5
SFTPD
SFTPG
SH2D2A
SHC3
SHOC2
SIGLEC12
SIGLEC6
SIRPD
SLC12A4
SLC12A8
SLC15A3
SLC16A7
SLC22A16
SLC22A18
SLC22A6
SLC22A8
SLC24A3
SLC37A4
SLC38A3
SLC44A4
SLC4A11
SLC5A11
SLC5A8
SLC6A12
SLC6A18
SLC6A7
SLC7A3
SLC7A7
SLC9A2
SLC9A3R2
SMARCAL1
SMCP
SNAI1
SNAP25
SNCA
SND1
SNRPB2
SOAT2
SOCS2
SOCS4
SOX11
SP2
SPAG17
SPATA18
SPATA7
SPDEF
SPG7
SPON1
SPRR2D
SRD5A1
SRPX
SSTR1
SSTR5
SSX4
ST3GAL3
ST6GALNAC1
STAC
STATIP1
STEAP1
STK24
STK25
STMN4
STON1
STXBP2
SYDE1
SYN2
SYNE1
SYT10
SYTL5
T
TAAR6
TACR3
TAS2R38
TAS2R7
TBP
TBX1
TCEB3C
TCF19
TCF8
TDGF1
TDRD9
TEKT3
TEKT4
TESC
TESSP1
TF
TFPI2
TGFB1
TGFB3
TGIF2
THEM5
THRB
THYN1
TIGD2
TINP1
TLR2
TLX2
TM4SF18
TMCO5
TMED6
TMEM119
TMEM16G
TMEM84
TMOD4
TMPRSS3
TMPRSS6
TMPRSS9
TNFRSF11B
TNFRSF9
TNFSF11
TNFSF15
TNFSF7
TNNC2
TNNI2
TNNT3
TNR
TNXB
TPM2
TPRKB
TRAF1
TRHDE
TRIM17
TRIM29
TRIM49
TRIM51
TRIM54
TRIM55
TRPC6
TRPV4
TSC1
TSKS
TSPAN16
TSRC1
TSTA3
TTC10
TTC15
TUBA2
TUBB6
TWIST1
UAP1L1
UBL4A
UCN2
UMOD
UNQ3045
UNQ739
UNQ9391
USH2A
USP10
USP44
VAMP5
VAMP8
VANGL1
VGLL2
VILL
VMD2L2
VPS33A
WDR52
WDR58
WDR8
WFDC5
WISP1
WISP2
WNT10B
WNT2
WNT3
WT1
XAGE5
XK
XLF
XYLT1
ZAR1
ZDHHC1
ZDHHC12
ZDHHC3
ZFP37
ZFP41
ZNF286
ZNF3
ZNF324
ZNF43
ZNF44
ZNF454
ZNF488
ZNF511
ZNF540
ZNF541
ZNF545
ZNF560
ZNF577
ZNF659
ZNF663
ZNF690
ZNF710
ZNF80
ZP4
ZSCAN1

## Sheet: Common_Genes
Common_Hypomethylated_Genes
ABHD8
ACOT4
ACP1
ACTA1
ACTN2
ADAM12
ADAM21
ADAM8
ADAMTS13
ADAMTS19
ADAMTSL1
ADCY2
ADRA1D
AKR1C2
AKT1S1
ALDH1L1
ALDH3B2
ALOX15B
AMIGO2
AMY1A
AMY2A
ANKMY2
ANXA4
ANXA9
AP2A2
APLP1
APOBEC3B
ARHGAP22
ARHGEF1
ARSB
ASCL2
ATN1
ATP6V1E2
ATXN10
AVIL
AXL
B3GNT3
BACE2
BAG1
BATF2
BCAS1
BCAT1
BCL2
BDNF
BEX1
BIK
BLVRA
BMP4
BNIPL
BRAF
BTK
C12orf43
C1QB
C1QTNF1
C1QTNF3
C1QTNF5
C1QTNF7
C1R
C1orf116
C1orf21
C3
C3orf14
C6orf141
C9orf24
CACNA1G
CACNA2D2
CALD1
CAMK2A
CAMK4
CAPN12
CAPN6
CAPN7
CASP10
CAV1
CBX4
CCDC47
CCK
CCND1
CCND2
CCR1
CD151
CD163
CD164L2
CD209
CD248
CD274
CD300LF
CD33
CD3E
CD58
CD79A
CD8A
CDC27
CDC73
CDH13
CDH26
CDIPT
CDK3
CDK5R1
CDKL2
CDKN1A
CDKN2A
CELSR3
CENPH
CERK
CFTR
CHD5
CHFR
CHL1
CHRDL2
CHRFAM7A
CKM
CKMT2
CLDN3
CLDN4
CLDN5
CLEC14A
CLEC4E
CLEC7A
CLIC6
CMKLR1
CNFN
COG8
COL14A1
COL4A1
COL6A2
COL7A1
COL8A1
COLEC11
COPS3
COPS7B
CPD
CRHBP
CRMP1
CRYBB3
CSF1R
CSF3
CSMD2
CSMD3
CSPG4
CSRP2
CTSC
CTSG
CTSS
CTSW
CTTNBP2
CX3CR1
CXCL12
CXCL13
CYP11A1
CYP1B1
CYP27B1
CYP2E1
CYP3A43
DCAKD
DCC
DCHS1
DCHS2
DDR2
DDX19B
DEGS1
DGKA
DGKZ
DIO3
DIRAS3
DISC1
DKK2
DKK3
DLEC1
DLG3
DNMT3A
DOC2A
DOK5
DPP4
DPP8
DYNLL2
DYRK3
EDARADD
EDNRB
ELF3
ELK4
EMILIN3
ENPEP
ENTPD2
EPAS1
EPB41L1
EPHA10
ESR1
ETV7
EYA4
F2RL2
FAM83F
FBXL19
FBXL5
FBXO27
FCGR2A
FCRL5
FGD2
FGFR3
FILIP1
FKBP2
FLG
FLJ42393
FLRT1
FN3K
FNDC5
FOXF2
FRMD4A
FSTL1
FUT2
GADD45GIP1
GALC
GALNT7
GALR1
GAPDHS
GATA5
GBP1
GBP4
GDPD3
GDPD5
GFRA1
GFRA3
GIMAP5
GIPC2
GLT8D2
GLUD1
GLUD2
GMFG
GNA14
GNAS
GNG4
GPR161
GPX3
GRIK3
GRIN2A
GRM3
GRSF1
GYPC
GZMK
H19
HCK
HCLS1
HDAC11
HDAC3
HLA-DRA
HLF
HMG20B
HMOX2
HOOK3
HOXB4
HOXD10
HOXD11
HPS1
HRC
HSD17B13
HSPA4
HYLS1
IARS2
IER3
IFI44L
IGFBP3
IGFBP5
IGFBP7
IKBKE
IL18
IL1R1
IL20RA
IL6
IL6ST
ILDR1
IMP4
IQCH
IRS1
ISLR
ITGA3
ITGA9
ITGB1BP1
ITGB6
JMJD4
JPH2
JPH3
KCNC3
KCNJ10
KCNJ15
KCNK3
KCNN4
KCNQ1
KCNV2
KCTD1
KCTD8
KDELR2
KLHL13
KLK12
KLK3
KNDC1
KRT4
KRT6C
KRT8
LANCL3
LARP1
LCAT
LCK
LDHB
LGALS3
LHCGR
LILRB1
LILRB5
LIN7A
LMOD1
LRFN5
LRP8
LRRC25
LRRC3
LRRC4
LYL1
LYZ
MAB21L2
MALL
MAOB
MAP2K2
MAP3K14
MAP4K1
MAPK8IP1
MAPRE3
MATN2
MBD1
MCC
ME3
MEG3
MEST
METTL4
MFAP5
MFGE8
MGMT
MICAL1
MKNK2
MLX
MMP16
MMP7
MOXD1
MPP2
MRPL20
MRPL28
MRPL43
MST1R
MSX1
MT1E
MTSS1
MUC15
MYO5A
MYOC
MYOZ3
NAALAD2
NAGA
NAP1L3
NAT1
NCSTN
NDUFA12
NDUFB10
NDUFS1
NEGR1
NEIL1
NELL1
NENF
NES
NEU1
NF1
NFKBIE
NFYB
NKG7
NPAS4
NR4A1
NR6A1
NRG1
NT5C
NUCB1
NUDT3
NUP98
NXN
OLFM2
ORMDL3
OSBPL10
OSBPL5
OVOL1
OXCT2
P2RX5
P2RY13
PABPC3
PACSIN1
PAQR6
PARVB
PCDHB16
PCDHB2
PCGF5
PCYT1B
PDE6B
PDGFRB
PDK4
PDXK
PDZD4
PEX11G
PEX5L
PFKP
PGPEP1
PGR
PHF20
PIK3CB
PIP5K1B
PKP1
PKP3
PLA2G4C
PLAU
PLCG2
PLEKHB1
PLSCR1
PLTP
PLXDC1
PNMA1
POPDC3
POU2AF1
POU2F2
PPP1R16A
PPP1R3C
PPP1R9A
PPP2R3A
PRICKLE2
PRKACA
PRKCE
PRKCQ
PROCA1
PROCR
PROK1
PRSS16
PSMC5
PSMD6
PTHLH
PTK6
PTPN6
PTPRJ
PTPRO
PTX3
PYCARD
PZP
QTRT1
RAC3
RAI2
RALBP1
RANBP1
RASSF2
RASSF5
RBP1
RDH12
REM1
RENBP
REPIN1
REXO4
RHOJ
RIT1
RNF126
ROR2
RPS6KA3
RRAS
RUFY3
RUNX3
S100A13
S100A9
SACM1L
SARDH
SCGB1A1
SCNN1B
SDC3
SELL
SEMA4A
SEMG1
SERPINA1
SERPING1
SFTPD
SH2D2A
SHC3
SHOC2
SIGLEC6
SLC12A4
SLC12A8
SLC15A3
SLC16A7
SLC22A18
SLC24A3
SLC37A4
SLC44A4
SLC4A11
SLC5A8
SLC7A3
SLC7A7
SLC9A2
SMARCAL1
SNAI1
SNAP25
SNCA
SND1
SNRPB2
SOCS2
SOCS4
SP2
SPAG17
SPATA18
SPATA7
SPDEF
SPG7
SPON1
SRD5A1
SRPX
SSTR1
ST3GAL3
ST6GALNAC1
STAC
STEAP1
STK24
STK25
STON1
STXBP2
SYDE1
SYN2
SYNE1
SYT10
SYTL5
TBP
TBX1
TCF19
TDRD9
TESC
TF
TFPI2
TGFB1
TGFB3
TGIF2
THEM5
THRB
THYN1
TIGD2
TLR2
TM4SF18
TMED6
TMEM119
TMPRSS3
TMPRSS9
TNFRSF11B
TNFRSF9
TNFSF15
TNXB
TPM2
TPRKB
TRAF1
TRHDE
TRIM17
TRIM29
TRPC6
TRPV4
TSC1
TUBB6
TWIST1
UAP1L1
UBL4A
USH2A
USP10
USP44
VAMP5
VAMP8
VANGL1
VILL
VPS33A
WNT2
WNT3
XK
XYLT1
ZAR1
ZDHHC1
ZDHHC12
ZDHHC3
ZFP37
ZFP41
ZNF3
ZNF324
ZNF43
ZNF44
ZNF454
ZNF511
ZNF540
ZNF577
ZNF710
ZNF80
ZSCAN1
